# Supplementary material for: The Role of Intraoperative Flow Cytometry in Surgical Oncology: A Systematic Review
Source: Cancers (Basel). 2025 Dec 5;17(24):3898. doi: 10.3390/cancers17243898 (PMC12730774; doi:10.3390/cancers17243898)
Supplement: Supplementary file 1 [file cancers-17-03898-s001.zip]

Archive with 1 entries (1 files):
- cancers-3905085-supplementary.pdf
